# Supplementary material for: Analyzing the Essential Attributes of Nationally Issued COVID-19 Contact Tracing Apps: Open-Source Intelligence Approach and Content Analysis
Source: JMIR Mhealth Uhealth. 2021 Mar 26;9(3):e27232. doi: 10.2196/27232 (PMC8006898; doi:10.2196/27232)
Supplement: Multimedia Appendix 1 [file mhealth_v9i3e27232_app1.xlsx]

## Sheet: Tabelle1
Category	Subcategory	#	Germany	France	Italy	Spain	Finland	England and Wales	China	Singapore	South Korea		Brazil
1. Background information	Name	Q1.1	Corona Warn App	TousAntiCovid	Immuni	Radar COVID	Koronavilkku	NHS COVID-19	Integrated in other apps	TraceTogether	Self-Diagnosis app	Self-Quarantine app	Coronavírus - SUS
	Open Source Code	Q1.2	ü	ü	ü	ü	ü	ü	û	ü	û	û	û
		Q1.3	ü	ü	ü	ü	ü	ü	N/A	û	N/A	N/A	N/A
	Public infomation	Q1.4	ü	ü	ü	ü	ü	ü	û	ü	û	û	û
	Collaborators	Q1.5	RKI, SAP, Telekom	Minister for Digital Affairs, Institut national de recherche en informatique et en automatique, Agence nationale de la sécurité des systèmes d’information, Capgemini, Dassault Systèmes, Institut national de la santé et de la recherche médicale, Lunabee Studio, Orange, Withings, public health france	Special Commissioner for the COVID-19 emergency, Ministry of Health, Ministry for Technological Innovation and Digitalisation	Ministry of Economic Affairs and Digital Transformation, Indra Soluciones Tecnológicas de la Información S.L.U	Finnish Institute for Health and Welfare, Solita	NHS Test and Trace	-	Ministry of Health, SG United, Government Technology Agency	Ministry of Health and Welfare	Ministry of the Interior and Safety	Ministry of Health, DATASUS (Department of Informatica do SUS)
2. Purpose and workflow	Warning process desgin	Q2.1	In app contact event notification	In app contact event notification	In app contact event notification	In app contact event notification	In app contact event notification	In app contact event notification	Color code system for different access and movement restrictions	In app contact event notification	In app alert and communication with health officials	In app alert and communication with health officials	In app contact event notification
	Secondary data usage	Q2.2	û	û	Scientific research	û	û	û	-	ü	-	-	-
3. Technical information	Protocol	Q3.1	DP-3T, TCN	ROBERT	DP-3T	DP-3T	-	-	-	OpenTrace	-	-	-
	Tracing technology	Q3.2	Bluetooth	Bluetooth	Bluetooth	Bluetooth	Bluetooth	Bluetooth	QR-Code, sensor data, meta data	Bluetooth	Reported data	Reported data, GPS	Bluetooth
	Exposure Notification System	Q3.3	ü	û	ü	ü	ü	ü	û	û	N/A	N/A	ü
	Interoperability	Q3.4	ü	û	ü	ü	ü	ü	û	û	N/A	N/A	û
4. Privacy protection	Entity of trust	Q4.1	decentral	decentral	decentral	decentral	decentral	decentral	central	decentral	N/A	N/A	decentral
		Q4.2	decentral	central	decentral	decentral	decentral	decentral (tracing) / central (check-ins)	central	central	central	central	decentral
		Q4.3	ü	ü	ü	ü	ü	ü	-	ü	-	-	-
		Q4.4	ü	ü	ü	ü	ü	ü	-	ü	-	-	ü
		Q4.5	ü	ü	ü	ü	ü	ü	û	ü	û	û	ü
	Anonymity	Q4.6	ü	ü	ü	-	ü	ü	û	phone number	Name, address, phone number	Name, address, phone number	ü
5. Availability and usage	Release date	Q5.1	2020-06-16	2020-06-02	2020-06-15	2020-08	2020-08-31	2020-09-24	2020-02	2020-03-20	2020-03	2020-03	2020-08-01
	Number of downloads (% of population)	Q5.2	25.4 million (30.6 %)	11 million (16.4 %)	10.3 million (17.06 %)	7.03 million (17 %)	2.5+ million (45.3 %)	21.8 million (36.7 %)	-	4.2 million (73.7 %)	500,000+ (0.96 %)	500,000+ (0.96 %)	10 million (4.77 %)
